# Supplementary material for: Prevalence and risk factors associated with Clonorchis sinensis infections in rural communities in northern Vietnam
Source: PLoS Negl Trop Dis. 2020 Aug 3;14(8):e0008483. doi: 10.1371/journal.pntd.0008483 (PMC7425981; doi:10.1371/journal.pntd.0008483)
Supplement: S1 Table — (XLSX) [file pntd.0008483.s002.xlsx]

## Sheet: Knowledge questions
Questions of knowledge part
Number Question	Questions	Answers	Score
KL1	Have you ever heard about liver fluke diseases?	Yes/No	1 score if answer Yes
KL2	Which types of liver flukes do you know?	(1) Small liver fluke and Large liver fluke; (2) Small liver fluke; (3) Large liver fluke; (4) Don't know	1 score if answer is (a) Large liver fluke, Small liver fluke
KL3	Does liver fluke affect to human health?	Yes/No/Don't know	1 score if answer Yes
KL4	Does liver fluke affect to animal health?	Yes/No/Don't know	1 score if answer Yes
KL5	How can people got infection by liver fluke?	(1) Eating raw fish or undercook fish; (2) Eating raw pork; (3) Eating raw beef/buffalo; (4) Eating raw vegetable (5) Other (specify)…………………; (6) Don’t know	1 score if answer is Eating raw fish
KL6	Drinking alcohol when eating raw fish could kill liver fluke	True/False/Don't know	1 score if answer is False
KL7	Adding lemon juice and chili to raw fish could kill liver fluke	True/False/Don't know	1 score if answer is False
KL8	After patients with liver fluke infection are successfully treated, they cannot not get reinfected	True/False/Don't know	1 score if answer is False
KL9	Eating infected fish always causes liver fluke infection, whether or not the fish is cooked	True/False/Don't know	1 score if answer is False
KL10	Liver fluke disease can be directly transmitted from human to human	True/False/Don't know	1 score if answer is False
KL11	Liver fluke disease CANNOT be prevented	True/False/Don't know	1 score if answer is False
KL12	What are the symptoms of people get infected with liver fluke?	(1) Abdominal pain; (2) Indigestion; (3) Inappetence; (4) Weight loss; (5) Jaundice; (6) Digestive troubles	1 score if answer includes at least 2 symptoms
